# Supplementary material for: Analysis of the AIRE Gene Promoter in Patients Affected by Autoimmune Polyendocrine Syndromes
Source: Int J Mol Sci. 2024 Feb 24;25(5):2656. doi: 10.3390/ijms25052656 (PMC10932416; doi:10.3390/ijms25052656)
Supplement: Supplementary file 1 [file ijms-25-02656-s001.zip]

Archive with 1 entries (1 files):
- ijms-2860675-supplementary.pdf
